# Supplementary material for: Exploring histone acetylation in ischemic stroke: CREBBP and CKAP4 as candidate biomarkers linked to histone acetylation networks
Source: Front Pharmacol. 2026 Apr 2;17:1727813. doi: 10.3389/fphar.2026.1727813 (PMC13083126; doi:10.3389/fphar.2026.1727813)
Supplement: Supplementary file 5 [file Table1.xlsx]

## Sheet: Sheet1
RT-qPCR primer sequences
Primer	Sequence
CREBBP F	CAACCCCAAAAGAGCCAAACT
CREBBP R	CCTCGTAGAAGCTCCGACAGT
CKAP4 F	AAGCTGTGAAGCAAGGGGAG
CKAP4 R	GGATTTGGTGAGCTCCGTCA
GAPDH F	CGAAGGTGGAGTCAACGGATTT
GAPDH R	ATGGGTGGAATCATATTGGAAC
